# Supplementary material for: Peripheral Retinal Vascular Patterns in Patients with Rhegmatogenous Retinal Detachment in Taiwan
Source: PLoS One. 2016 Feb 24;11(2):e0149176. doi: 10.1371/journal.pone.0149176 (PMC4766194; doi:10.1371/journal.pone.0149176)
Supplement: S1 File — (XLSX) [file pone.0149176.s001.xlsx]

## Sheet: FEVR
Patient Number	Type	Gender	Age (yrs)	Axial length (mm)	Refraction (diopter)	Breaks associated with lattice degeneration	Breaks located within non-perfusion area	Number of breaks	Surgical procedures	Number of operations
1	3	1	24	26.85	-5.5	1	0	4	2	1
2	3	1	28	25.65	-2	1	0	1	1	1
3	3	2	53	26.42	-6.5	1	0	1	2	1
4	4	2	41	26.71	-7.5	1	0	2	1	1
5	4	1	38	28.98	-12.25	1	0	1	1	1
6	4	1	28	28.96	-8.5	0	0	1	1	1
7	3	2	32	30.38	-12.25	0	0	6	1	1
8	1	1	39	24.01	-3	1	1	1	2	1
9	4	1	32	25.22	-4.5	1	0	2	1	3
10	1	1	54	24.75	0	0	1	1	1	1
11	3	1	45	27.14	-6.5	1	0	4	1	1
12	4	1	31	26.2	-4	1	1	2	2	1
13	3	1	54	27.65	-8	1	0	2	1	2
14	3	1	18	25.46	-5	1	0	2	2	1
15	3	1	52	27.13	-0.5	1	1	2	1	1
16	3	1	50	27.13	-5.5	0	0	4	2	1
17	1	2	65	24.72	-0.25	0	1	2	1	1
18	4	2	25	25.22	-3.5	1	0	1	2	1
19	4	2	45	27.76	-5.5	1	1	2	1	1
20	1	1	55	25.56	0	1	1	1	2	1
21	4	2	46	28.12	-5.5	1	1	3	1	1
22	3	2	51	24.31	-1.75	0	0	1	1	1
23	3	2	22	25.26	-4.75	1	0	1	2	1
24	3	2	26	27.92	-6.5	1	1	1	2	1
25	1	2	58	23.44	1	1	1	2	2	1
26	2	2	51	25.6	0	1	0	2	1	1
27	4	2	53	24.35	-14	1	0	5	1	1
28	1	2	81	23.03	3.25	0	0	2	1	1
29	3	1	57	24.46	-3.5	1	1	3	2	1
30	3	2	23	25.36	-6.25	1	0	1	2	1
31	3	2	57	22.9	0.5	0	0	1	3	3
32	4	1	48	26.81	-3.25	1	0	1	1	1
33	2	1	61	24.23	1	1	0	2	3	4
34	3	2	45	22.68	2	0	0	1	2	1
35	1	2	63	22.89	1.75	1	1	2	1	1
36	3	1	54	27.12	-12	1	0	1	1	1
37	4	1	58	26.71	-4.5	1	0	1	1	1
38	3	1	61	26.21	-6.75	1	1	1	1	1
39	3	1	73	24.95	-0.25	0	0	1	1	1
40	3	2	52	25.51	-0.75	1	0	1	1	1
41	1	2	54	23	0.75	1	1	3	1	1
42	4	1	48	26.75	-7.5	1	0	2	1	2
43	3	2	41	25.32	-6.75	1	0	2	1	1
44	4	1	52	26.32	-8	1	0	4	1	2
45	1	1	72	23.62	-1.5	1	0	2	1	1
46	2	1	58	25.81	-5	1	0	4	1	1
47	1	1	52	24.16	0.5	1	1	5	1	2
48	3	2	49	29.86	-10	1	1	3	1	1
49	3	1	59	24.61	1	1	1	1	1	1
50	4	2	44	28.9	-11	1	0	2	1	1
51	3	1	47	25.78	-0.5	1	0	1	1	1
52	3	2	37	24.61	-5.25	1	0	4	2	1
53	3	2	54	25.91	-4.5	0	1	1	2	1
54	3	2	48	26.44	-6.5	1	0	3	1	1
55	3	1	63	24.6	-0.5	1	0	2	2	1
56	3	1	19	25.29	0.25	0	0	1	1	1
57	4	1	19	25.68	-7.5	1	0	1	2	1
58	3	1	61	26.59	-3.5	0	0	1	1	1
59	3	1	54	29.63	-6	1	0	5	1	1
60	1	1	70	24.13	-0.5	0	1	1	2	1
61	3	1	46	27.11	-4	1	0	1	1	1
62	3	1	57	26.17	-0.25	1	0	1	1	2
63	3	1	17	27.32	-5.25	1	0	6	2	1
64	3	1	60	25.64	0	1	0	4	2	1
65	1	1	58	25.61	-5.75	1	1	2	1	2
66	4	2	53	24.28	-7	1	0	1	2	2
67	3	1	46	28	0	1	0	1	3	1
68	4	2	47	27.5	-5.5	1	0	2	2	1
69	1	2	56	23.34	-0.5	1	0	1	1	1
70	3	2	53	25.98	1	1	0	2	3	1
71	3	1	51	26.19	-3.5	1	0	2	1	1
72	3	2	75	24.42	-0.75	0	0	2	3	1
73	3	1	39	26.28	-8	1	1	1	1	1
		1: Male				0: No	0: No		1: Vitrectomy
		2: Female				1: Yes	1: Yes		2: Segmental buckle
									3: Combined Vitrectomy and segmental buckle
